# Supplementary material for: Multi-Site Spinal Cord Transcutaneous Stimulation Facilitates Upper Limb Sensory and Motor Recovery in Severe Cervical Spinal Cord Injury: A Case Study
Source: J Clin Med. 2023 Jun 30;12(13):4416. doi: 10.3390/jcm12134416 (PMC10342540; doi:10.3390/jcm12134416)
Supplement: Supplementary file 1 [file jcm-12-04416-s001.zip]

Archive with 1 entries (1 files):
- jcm-2438100-supplementary.pdf
